# Supplementary material for: Children’s Health Habits and COVID-19 Lockdown in Catalonia: Implications for Obesity and Non-Communicable Diseases
Source: Nutrients. 2021 May 13;13(5):1657. doi: 10.3390/nu13051657 (PMC8153273; doi:10.3390/nu13051657)
Supplement: Supplementary file 1 [file nutrients-13-01657-s001.zip]

Archive with 1 entries (1 files):
- nutrients-1172155-supplementary.pdf
